# Supplementary material for: Transcriptome and proteomic analyses reveal multiple differences associated with chloroplast development in the spaceflight-induced wheat albino mutant mta
Source: PLoS One. 2017 May 24;12(5):e0177992. doi: 10.1371/journal.pone.0177992 (PMC5443577; doi:10.1371/journal.pone.0177992)
Supplement: S1 Table — Q30 (base content of clean reads with a quality no less than 30). (XLSX) [file pone.0177992.s010.xlsx]

## Sheet: Sheet1
S1 Table Summary of transcriptome WT and mta sequencing data.
Sample	Clean Reads	Mapped Reads	Uniq Mapped Reads	Multiple Map Reads	GC (%)	≥Q30 (%)
WT-R1	30608728	20,284,225 (66.27%)	17,661,564 (57.70%)	2,622,661 (8.57%)	57.52	92.12
WT-R2	64244408	47,054,581 (73.24%)	33,653,641 (52.38%)	13,400,940 (20.86%)	53.76	95.22
mta-R1	51424666	33,751,857 (65.63%)	29,986,042 (58.31%)	3,765,815 (7.32%)	56.73	91.62
mta-R2	78882496	53,878,544 (68.30%)	48,483,789 (61.46%)	5,394,755 (6.84%)	55.52	94.89
Q30 (base content of clean reads with a quality no less than 30)
