# Supplementary material for: Transcriptome and proteomic analyses reveal multiple differences associated with chloroplast development in the spaceflight-induced wheat albino mutant mta
Source: PLoS One. 2017 May 24;12(5):e0177992. doi: 10.1371/journal.pone.0177992 (PMC5443577; doi:10.1371/journal.pone.0177992)
Supplement: S2 Table — (XLSX) [file pone.0177992.s011.xlsx]

## Sheet: Sheet1
S2 Table The expression and annotation of DEGs associated with leaf color formation.
Function	Annotation	Gene ID	WT	mta	FDR	log2FC	Regulated
Chloroplast development	PIF3	Traes_5AS_049A22D30	16.013	65.2833	1.23e-05	1.89306	up
		Traes_5AS_EBCEA6601	13.0145	46.1915	3.25e-05	1.72304	up
		Triticum_aestivumLinn_newGene_8077	8.77703	30.1904	3.4e-05	1.66357	up
	GLK	TRAES3BF062500050CFD_g	38.0616	9.17605	3.7e-09	-2.15568	down
		Traes_7AL_6279FCE8B	5.91926	1.17803	2.39e-05	-2.41434	down
		Traes_7DL_58DDB90E3	6.50466	1.62682	7.77e-06	-2.07345	down
Chloroplast division	FtsZ	Traes_2AL_6EE01D4C2	7.34944	2.36894	0.00276287	-1.64023	down
Chlorophyll biosynthesis	HEMA1	Traes_1DL_76EEDEA29	118.986	41.0695	0.000620872	-1.49757	down
		Traes_1DS_B73475505	32.1656	8.55572	4.06314e-07	-1.88241	down
		Traes_1AS_AEED1F1D7	48.1279	11.5991	1.18095e-08	-2.05777	down
		Traes_1AL_5B26F6A14	85.9239	24.2117	4.93934e-06	-1.75769	down
		Traes_1BL_EC3E899FE	128.685	49.0418	0.00990013	-1.33047	down
	HEME1	Traes_2BL_094926B66	0.203577	2.52538	0.000212093	3.24148	up
		Traes_2DL_A51AE44DB	0	2.90949	0.0027842	3.79642	up
	CHLD	Traes_5DL_2ADCB64B3	32.7471	13.3159	0.00567606	-1.30735	down
	GUN4	Traes_4DS_DD3831DB9	22.2613	8.04266	0.000388532	-1.49482	down
		Traes_4AL_B4D64A274	27.6779	11.0894	0.00274357	-1.46553	down
		Traes_4BS_9CF0B2235	22.7551	8.05514	0.000328123	-1.52797	down
	CHLI1	Traes_7AL_8481A6FD7	65.9084	25.3897	0.00232454	-1.36232	down
		Traes_7BL_12EBCA739	152.724	65.701	0.00319502	-1.33938	down
	CRD1	TRAES3BF008700010CFD_g	1012.14	284.741	2.79e-07	-1.96258	down
		Traes_3AS_7D0D8B4BA	359.01	88.0196	1.78e-08	-2.03353	down
		Traes_3DS_F49F1818D	267.259	64.2622	1.96e-08	-2.03409	down
	PORA	Traes_2DL_3C229EB92	375.268	26.9147	0	-3.96727	down
		Traes_2BL_F22336B90	192.049	16.3341	0	-3.78239	down
		Traes_2AL_A0A36D568	3121.56	218.21	0	-4.23275	down
		Traes_1AL_BB3D071F8	213.67	51.897	2.24e-10	-2.23724	down
	PORB	Traes_1BL_78D0F4408	105.36	23.9481	8.3e-09	-2.21091	down
		Traes_1BL_BB286FB67	179.48	41.7712	1.52e-09	-2.18929	down
		Traes_1DL_D47E11A56	96.8853	24.893	1.08e-07	-1.99067	down
		Traes_1DL_E3A5B2257	56.8525	17.2279	9.57203e-06	-1.80219	down
Pigment biosynthesis	ARR2	Traes_5DL_B2F166A31	27.638	74.1181	0.00191228	1.3791	up
	CHS	Traes_5DL_034CABEFD	22.1121	204.431	0	3.08906	up
	DFR	Traes_2AS_4244EEBAF	0	2.1587	0.000574626	4.0039	up
		Traes_2AS_D021605A2	9.4726	50.9296	3.30162e-09	2.26929	up
