# Supplementary material for: Transcriptome and proteomic analyses reveal multiple differences associated with chloroplast development in the spaceflight-induced wheat albino mutant mta
Source: PLoS One. 2017 May 24;12(5):e0177992. doi: 10.1371/journal.pone.0177992 (PMC5443577; doi:10.1371/journal.pone.0177992)
Supplement: S3 Table — (XLSX) [file pone.0177992.s012.xlsx]

## Sheet: Sheet1
S3 Table Summary of differentially expressed transcription factors in mta / WT.
Gene ID	WT	mta	FDR	log2FC	Regulated	Annotation
Traes_3AS_348CA06D5	0.177257	0.744903	0.008221	2.13753	up
Traes_5AL_1B215E169	7.29485	35.8672	9.86e-07	2.1464	up
Traes_4AS_03546C6D7	10.6306	0.076093	6.55e-15	-5.92135	down
Traes_3AL_8A8A03FF6	11.8617	3.66545	0.001429	-1.63389	down
Traes_1AL_F72809737	0.933456	4.91592	0.001407	2.20061	up
Traes_7AL_C3FEBECBC	13.7215	71.6389	5.27e-05	2.15225	up
Traes_6BL_48B46613A	1.00626	5.2552	0.002273	2.28414	up
Traes_6DL_EF6CD10ED	54.9991	171.409	0.000193	1.55787	up
Traes_5AS_049A22D30	16.013	65.2833	1.23e-05	1.89306	up
Traes_6AL_038992367	53.5098	340.261	1.25e-09	2.44556	up
Traes_5DL_44017C8CE	0.988302	12.7829	0.000212	3.24148	up
Traes_7BL_998B76F43	1.99565	10.5067	0.001886	2.17049	up
Traes_7DL_B979E9D9C	1.74272	24.9262	4.32e-07	3.5608	up
Triticum_aestivumLinn_newGene_14106	10.3685	1.45085	9.4e-06	-2.79373	down
Triticum_aestivumLinn_newGene_15655	5.40351	14.0489	0.002991	1.42014	up
Triticum_aestivumLinn_newGene_5998	3.11628	10.5842	0.000648	1.65084	up
Triticum_aestivumLinn_newGene_8168	17.6482	7.57757	0.006545	-1.33888	down
Traes_4BS_36733DFFE	25.3957	7.64916	0.000174	-1.75206	down	Alcohol-forming fatty acyl-CoA reductase
Traes_6DS_8BE5BE6AC	3.54323	1.31361	0.007125	-1.36298	down	Auxin response factor 5
Traes_5DS_76A4D5D4E	40.5572	16.9964	0.002327	-1.36286	down	Auxin-responsive protein IAA11
Traes_5AL_F845558C3	6.88532	0.786271	4.72e-06	-3.05473	down	Auxin-responsive protein IAA30
Traes_5AS_7C1851556	69.1301	29.1241	0.004656	-1.31197	down	Auxin-responsive protein IAA30
Traes_5DL_A9B098305	6.23963	1.53043	0.000745	-2.1197	down	Auxin-responsive protein IAA30
Traes_5BL_573ABF1D7	9.0558	1.71376	2.85e-07	-2.4473	down	Basic leucine zipper 19
Traes_7BL_07CC0B6EF	3.94719	11.0305	0.002064	1.48008	up	Basic leucine zipper 9
Traes_2AS_61CA61AD3	17.4717	7.24465	0.006898	-1.28551	down	Beta-amylase GN=BMY1
Traes_2BS_B372D48B6	6.06951	2.16046	0.000314	-1.6496	down	Beta-amylase GN=BMY1
Traes_2BS_4600D4B54	3.5384	9.61452	0.000875	1.45928	up	Chitin-inducible gibberellin-responsive protein 1
Traes_5BL_D16B19610	4.88654	30.5155	8.83e-09	2.44074	up	Dehydration-responsive element-binding protein 1A
Traes_5BL_6647931E2	0.204042	2.38698	0.000764	3.10128	up	Dehydration-responsive element-binding protein 1H
Traes_2BS_C94BD2E9F	1.79731	5.24519	0.004003	1.50918	up	Dof zinc finger protein DOF5.1 GN=DOF5.1
TRAES3BF075600040CFD_g	14.7801	4.92261	0.001192	-1.73842	down	Ethylene-responsive transcription factor 12
TRAES3BF046300130CFD_g	0	6.93822	0.001637	3.86894	up	Ethylene-responsive transcription factor 1A
Traes_6AL_9BE9CB5E8	323.664	2710.07	2.5e-11	2.47296	up	Ethylene-responsive transcription factor ERF012
Traes_4BL_762F09E09	0.778848	4.59819	0.001886	2.17049	up	Ethylene-responsive transcription factor ERF014
Traes_6DL_FD6D63D1A	19.3902	66.5582	7.24e-05	1.63627	up	Ethylene-responsive transcription factor ERF025
Traes_6DL_664A2AB5C	6.76321	24.0622	5.48e-06	1.82798	up	Ethylene-responsive transcription factor ERF025
Traes_6DL_3019F176A	8.11991	2.31734	0.000332	-1.98148	down	Ethylene-responsive transcription factor ERF034
Traes_6DL_FECA3FE13	43.3259	17.2172	0.000308	-1.49838	down	Ethylene-responsive transcription factor ERF054SV=1
Traes_1AL_258E7F2A3	5.98861	33.8839	1.48e-06	2.31947	up	Ethylene-responsive transcription factor ERF109
Traes_1AL_A16202A31	3.05416	21.1414	2.21e-12	2.70032	up	Ethylene-responsive transcription factor ERF109
Traes_6DL_7B2EC9B84	0.733052	5.82976	0.000122	2.66284	up	Ethylene-responsive transcription factor ERF109
Traes_5BL_F5D379AFC	2.33331	19.4727	7.98e-11	2.84803	up	Ethylene-responsive transcription factor ERF109
Traes_6DL_7892214C8	41.9693	129.753	0.00035	1.49437	up	Ethylene-responsive transcription factor ERF110
Traes_6AL_2CA7515B31	114.325	565.41	8.96e-08	2.02116	up	Ethylene-responsive transcription factor ERF110
Traes_2DL_2536A1C8C	0.904131	4.77245	2.96e-07	2.3362	up	Ethylene-responsive transcription factor ERF113
Traes_2AL_6B6086A7C	1.53496	7.98959	1.94e-05	2.18156	up	Ethylene-responsive transcription factor ERF113
Traes_5AL_27FB6BB0C	0.320137	2.33918	4.55e-05	2.75139	up	Ethylene-responsive transcription factor ERF118
Traes_2DS_D2EF60FE1	0.152426	7.18816	3.17e-09	4.52227	up	Ethylene-responsive transcription factor RAP2-3
Traes_4BL_71E35BBC1	82.1593	38.0553	0.005306	-1.30744	down	Ethylene-responsive transcription factor RAP2-4
Traes_4AS_1E79E1072	63.7858	28.2747	0.001874	-1.37738	down	Ethylene-responsive transcription factor RAP2-4
Traes_5AL_5785267FA	88.0596	30.0765	0.000251	-1.52542	down	Fatty acyl-CoA reductase 1 GN=FAR1
Traes_4BS_CEA607A1D	74.104	21.8305	4.21e-06	-1.82075	down	Fatty acyl-CoA reductase 1 GN=FAR1
Traes_5DL_5597A11EC	62.5979	17.6853	8.74e-06	-1.71168	down	Fatty acyl-CoA reductase 1 GN=FAR1
Traes_7DS_A3D9FFE80	1.59607	0.227205	0.000666	-2.73387	down	Fatty acyl-CoA reductase 1 GN=FAR1
Traes_4BS_36443C7B7	49.031	11.1083	1.29e-07	-2.05815	down	Fatty acyl-CoA reductase 3
Traes_3AL_6DE434492	0.919437	4.90026	0.00253	2.13972	up	GATA transcription factor 17
Traes_1BL_5A84B4DA2	7.24907	1.7796	1.43e-05	-2.14552	down	GATA transcription factor 4
Traes_1AL_A4B5C1474	8.23172	26.6674	3.79e-06	1.77454	up	Heat stress transcription factor A-2c
Traes_2AS_53BFA14C7	0.597814	2.67016	0.001667	2.00117	up	Heat stress transcription factor A-3
Triticum_aestivumLinn_newGene_129	1.3378	10.5423	7.98e-11	2.84803	up	Heat stress transcription factor A-4d
Traes_5BL_F80E01D65	2.52161	8.39037	0.000666	1.63737	up	Heat stress transcription factor B-1
Traes_5AL_D369204D3	50.9204	376.343	1.68e-06	2.37695	up	Heat stress transcription factor B-1
Traes_5BL_65826E1A1	5.18286	20.4783	3.35e-06	1.88455	up	Heat stress transcription factor B-1
Traes_5DL_431CCA490	12.4941	58.5928	4.93e-09	2.11005	up	Heat stress transcription factor B-1
Traes_2DL_A51AE44DB	0	2.90949	0.002784	3.79642	up	Heme oxygenase 1, chloroplastic
Traes_2BL_094926B66	0.203577	2.52538	0.000212	3.24148	up	Heme oxygenase 1, chloroplastic
Traes_7BS_955956707	0.909463	0.164202	0.005132	-2.27901	down	Histone-lysine N-methyltransferase EZ1
Traes_5BL_6C1EFA808	189.892	82.6169	0.003535	-1.42525	down	Homeobox protein knotted-1-like 11
Traes_4BL_C5C94B24F	16.4854	6.63308	0.005556	-1.40839	down	Homeobox protein knotted-1-like 3
Traes_4DS_2153F5325	0	2.00732	0.004759	3.72005	up	Homeobox protein KNOX3 GN=KNOX3
Traes_2AL_EF9549D16	1.11126	0	0.003875	-3.73952	down	Homeobox-leucine zipper protein HOX17
Traes_2BL_B69300543	60.8969	23.7682	0.000265	-1.51178	down	Homeobox-leucine zipper protein HOX22
Traes_6DL_BD842B321	126.895	39.5647	1.85e-06	-1.83247	down	Homeobox-leucine zipper protein HOX24
Traes_5BL_028D02DF6	2.63749	9.07873	0.001082	1.60943	up	Homeobox-leucine zipper protein HOX25
Traes_4AL_822582A19	5.63837	0.979756	4.19e-06	-2.64762	down	Homeobox-leucine zipper protein HOX28
Traes_2BL_8101DFF11	0.104508	2.98919	2.1e-14	4.59621	up	Homeobox-leucine zipper protein ROC4
Traes_1AL_8446A8622	21.8223	8.88338	0.001425	-1.48075	down	Isoflavone reductase homolog IRL
Traes_1DL_1D9958B1E	3.57073	0.974691	0.005899	-1.75934	down	Kinesin KP1 GN=KP1
Traes_2DL_E06FF1716	6.78527	1.22439	4.11e-06	-2.29355	down	Kinesin-5 GN=ATK5
Traes_2BL_051AAAA05	4.92648	1.80709	0.003905	-1.4037	down	Kinesin-5 GN=ATK5
Traes_4DL_AA51A43E7	7.55748	2.09566	5.95e-06	-1.97908	down	Leucine-rich repeat extensin-like protein 5
Traes_5DS_6E33F5034	0.823952	3.82241	0.000104	2.18187	up	Light-inducible protein CPRF2
Traes_5DL_743B870D9	4.32954	12.2018	0.004628	1.44438	up	Light-inducible protein CPRF2
Traes_5AS_FC3C5CA46	10.7381	3.79675	0.004971	-1.53912	down	LIM domain-containing protein WLIM1
Traes_7BS_3923892F1	41.4416	16.4064	0.005599	-1.30782	down	MADS-box transcription factor 55
Traes_6AS_D6ABA1D79	13.1738	3.72471	1.28e-05	-1.91688	down	MADS-box transcription factor 56
Traes_6BL_8C056134E	0.330271	3.29144	3.64e-08	3.29378	up	MADS-box transcription factor 57
Traes_5AL_405CD7EA2	1.48127	7.94247	6.54e-07	2.35337	up	MATE efflux family protein 5
Traes_5AL_7693D91E1	1.80186	8.32401	0.00038	2.01562	up	MATE efflux family protein 5
Traes_5BL_97BEC5636	4.02079	11.9574	0.000288	1.52369	up	MATE efflux family protein 5
Traes_5DL_8DFB259AB	3.01759	10.0046	2.3e-05	1.70264	up	MATE efflux family protein 5
Traes_7AL_FA77CC1F41	2.6983	14.7029	8.53e-07	2.35557	up	Multiprotein-bridging factor 1c
Traes_7DL_D5AD8EB4B	10.3049	59.9299	7.26e-11	2.41345	up	Multiprotein-bridging factor 1c
TRAES3BF020200120CFD_g	200.204	16.7453	0	-3.61796	down	MYB-like transcription factor TCL2
Traes_3DL_30CF35BB3	127.726	9.00459	0	-3.69904	down	MYB-like transcription factor TCL2
Traes_5BL_557E7700B	4.43983	1.12981	0.000414	-2.03739	down	Myb-related protein 306
Traes_5BL_632EBAD09	10.3059	2.85427	0.000837	-1.97454	down	Myb-related protein 306
Traes_5BL_AED68C680	6.10108	2.40235	0.002182	-1.45333	down	Myb-related protein Hv1
Traes_2AS_4C9807337	6.67985	2.23534	0.001401	-1.70074	down	Myb-related protein Hv33
Traes_6BL_E5A9546C9	0.834026	7.78838	1.51e-09	3.10966	up	Myb-related protein Myb4
Traes_6DL_BBAC725C3	0.798698	8.73795	3.74e-06	3.07177	up	Myb-related protein Myb4
Traes_6AL_E1D3D8DAA1	2.65933	7.7301	0.00406	1.46788	up	Myb-related protein Myb4
TRAES3BF065400010CFD_g	2.25406	11.6743	2.56e-05	2.03983	up	Myb-related protein MYBAS2
Traes_3AL_A8AF980F3	0.846244	3.52292	0.001649	2.31858	up	Myb-related protein MYBAS2
Traes_7DS_E7E3F6395	0.227719	4.27538	0.001513	3.33913	up	Myrosinase-binding protein 2
Traes_2AS_7AAACC26B	20.5323	68.5605	0.00019	1.5549	up	NAC domain-containing protein 100
Traes_7AL_BFBB2AD1E	18.0081	0.534512	0	-5.02535	down	NAC domain-containing protein 21/22
Traes_7DL_BDD45DB24	19.6653	1.57223	0	-3.68418	down	NAC domain-containing protein 21/22
TRAES3BF094400050CFD_g	13.3497	41.706	0.001055	1.43287	up	NAC domain-containing protein 68
Traes_2DL_607AD3522	0.693376	9.00992	1.02e-10	3.3215	up	NAC domain-containing protein 7
Traes_2AL_8EE7F34F6	1.25369	10.5731	1.49e-10	2.90441	up	NAC domain-containing protein 7
Traes_2AL_CB84F42D2	2.97574	10.5808	0.000501	1.6711	up	NAC domain-containing protein 7
TRAES3BF122000050CFD_g	15.2764	43.9601	5.31e-05	1.61205	up	NAC domain-containing protein 74
Traes_3AS_DE5832BF8	16.1815	40.0208	0.002523	1.36671	up	NAC domain-containing protein 74
Traes_3DS_7C9147219	15.5322	41.5216	0.00049	1.47391	up	NAC domain-containing protein 74
Traes_5DL_BB02CB81C	5.35411	42.4994	1.37e-14	2.84646	up	NAC domain-containing protein 77
Traes_5BL_420974D47	4.77543	40.086	1.89e-15	2.91562	up	NAC domain-containing protein 77
Triticum_aestivumLinn_newGene_4574	0.204936	2.36593	2.66e-06	3.4161	up	NAC domain-containing protein 8
Traes_7AL_669D4AE47	7.02301	16.3547	0.009817	1.25707	up	NAC domain-containing protein 86
Traes_7BL_0C386426A	9.44743	22.145	0.009002	1.26725	up	NAC domain-containing protein 86
Traes_5DL_D1D0CA79E	3.56067	13.2677	0.00018	1.74942	up	NAC transcription factor 29
Traes_4AS_DBDA5E9C6	1.85308	7.56669	0.000245	1.83259	up	NAC transcription factor NAM-B1
Traes_4DL_F0BE36C9D	2.33689	7.65974	0.002222	1.56702	up	NAC transcription factor NAM-B1
Traes_5BL_456C3408A	2.84161	16.7417	5.35e-10	2.43759	up	NAC transcription factor NAM-B1
Traes_5DL_36AE1EF2B	3.12605	19.6664	1.56e-10	2.56463	up	NAC transcription factor NAM-B1
Triticum_aestivumLinn_newGene_3550	4.26525	12.8726	0.008241	1.47458	up	NAC transcription factor NAM-B1
Traes_5AL_7ED9D05C5	1.66616	7.48266	0.000929	2.02267	up	NAC transcription factor NAM-B2
Traes_6DL_29F162FB2	2.83528	0.842971	0.009687	-1.78741	down	Nuclear transcription factor Y
Traes_2AS_B3BC47BB0	47.2894	18.5908	0.003104	-1.48336	down	Nuclear transcription factor Y subunit B-3
Traes_4AS_73658DB91	36.2167	7.69836	7.1e-11	-2.41137	down	Nuclear transcription factor Y subunit C-1
Traes_4DL_F512146B2	41.1213	13.8643	1.93e-05	-1.6915	down	Nuclear transcription factor Y subunit C-4
Traes_6AS_FDF16F4EA	16.2825	6.13603	0.000548	-1.56005	down	Ocs element-binding factor 1
Traes_5DL_67A38E9B7	2.90225	10.6164	3.02e-05	1.86483	up	Ocs element-binding factor 1
Traes_4AL_89A8FEF73	0.110767	3.41169	7.91e-07	4.10198	up	Probable aldo-keto reductase 2
Traes_5DL_EF79C675F	0.266185	3.09465	0.000497	3.14954	up	Probable aldo-keto reductase 2
Traes_2AL_1A870CE7B	0.579951	2.17133	0.003529	1.86183	up	Probable aldo-keto reductase 3
Traes_4AL_2475C298D	13.5198	2.92235	0.003291	-2.11481	down	Probable fatty acyl-CoA reductase 4
Traes_6AS_F8DD3F06A	3.93173	12.8693	0.000691	1.58247	up	Probable glucuronokinase 2
Traes_2AS_E27D25DA3	10.0416	29.467	0.00589	1.35098	up	Probable serine/threonine-protein kinase WNK5
Traes_7AL_6279FCE8B	5.91926	1.17803	2.39e-05	-2.41434	down	Probable transcription factor GLK1
Traes_7DL_58DDB90E3	6.50466	1.62682	7.77e-06	-2.07345	down	Probable transcription factor GLK1
TRAES3BF062500050CFD_g	38.0616	9.17605	3.7e-09	-2.15568	down	Probable transcription factor GLK2
Traes_1AS_F3EAEC435	22.0961	58.9195	0.005266	1.31786	up	Probable WRKY transcription factor 33
Traes_3AS_AEC9D4931	0.864562	10.5474	0.000324	3.19624	up	Probable WRKY transcription factor 36
Traes_5BL_8BEF7F9CD	11.483	46.1624	6.94e-07	1.87011	up	Probable WRKY transcription factor 40
Traes_5BL_90757F0CC	5.72052	46.3903	2.25e-14	2.85722	up	Probable WRKY transcription factor 40
Traes_5DL_32D78D06A	26.2255	155.682	7.21e-07	2.26625	up	Probable WRKY transcription factor 40
Traes_7DL_5968FA56C	3.08434	13.3232	3.54e-05	1.93645	up	Probable WRKY transcription factor 40
Traes_2AS_6269D889E	2.33814	10.3851	1.5e-05	1.97791	up	Probable WRKY transcription factor 41
Triticum_aestivumLinn_newGene_2201	3.50555	17.9535	1.15e-07	2.17738	up	Probable WRKY transcription factor 46
Triticum_aestivumLinn_newGene_3119	0.968305	8.20913	3.36e-08	2.82541	up	Probable WRKY transcription factor 46
TRAES3BF066700160CFD_g	3.12262	11.7136	0.004578	1.71881	up	Probable WRKY transcription factor 50
Traes_5BL_C1D6B6B74	7.97402	22.6811	0.001867	1.47284	up	Probable WRKY transcription factor 57
Triticum_aestivumLinn_newGene_11569	1.10904	6.09146	1.04e-05	2.36155	up	Probable WRKY transcription factor 61
TRAES3BF073300120CFD_g	4.17359	15.3457	0.001052	1.6367	up	Probable WRKY transcription factor 65
Triticum_aestivumLinn_newGene_2206	0.890126	7.05217	2.61e-07	2.69403	up	Probable WRKY transcription factor 70
Triticum_aestivumLinn_newGene_2955	2.35067	12.3385	1.53e-07	2.21042	up	Probable WRKY transcription factor 70
Traes_1BL_9AFA4B870	0.359974	2.0543	0.002273	2.28414	up	Probable WRKY transcription factor 71
Traes_7AS_C9DF68E53	1.79622	8.72197	6.17e-07	2.18449	up	Probable WRKY transcription factor 72
Triticum_aestivumLinn_newGene_10119	0.702454	2.86514	8.91e-05	1.99158	up	Probable WRKY transcription factor 72
Triticum_aestivumLinn_newGene_4030	2.12597	27.8985	0	3.49208	up	Probable WRKY transcription factor 72
Traes_2DS_0F2500A60	1.78331	10.6112	6.22e-05	2.38063	up	Probable WRKY transcription factor 75
Traes_2BS_F3097F116	0.991044	7.04501	1.27e-06	2.67855	up	Probable WRKY transcription factor 75
Traes_5BL_FC4E5FB7C	4.56127	0	2.37e-09	-5.136	down	Protein LOL3
Traes_1BL_332C278BD	20.4582	4.50496	4.02e-08	-2.31701	down	Protein LSD1
Traes_1AL_4B7636BC9	24.5005	8.50513	0.000405	-1.54065	down	Protein LSD1
Traes_1DL_263F80870	22.7552	5.46686	2.09e-07	-2.09989	down	Protein LSD1
Traes_5DL_46D39C394	0.652716	3.84715	0.000241	2.31393	up	Protein ODORANT1
Triticum_aestivumLinn_newGene_253	0.480089	5.03656	1.02e-05	2.98993	up	Protein REVEILLE 6
Traes_5DS_8F3BD4450	22.7505	9.44535	0.001314	-1.41283	down	Protein rough sheath 2
Traes_4DL_A2A45BF15	18.2384	49.7328	0.000333	1.49857	up	Purple acid phosphatase 3
Traes_4AS_4348EDC8F	9.67665	0.160662	2.99e-13	-5.08914	down	Putative H/ACA ribonucleoprotein complex subunit 1-like protein 1
Triticum_aestivumLinn_newGene_11511	0.740331	7.27981	2.81e-05	2.90316	up	Putative Myb family transcription factor At1g14600
Traes_4BL_35C9289F3	5.45747	22.5076	1.19e-05	1.86453	up	Putative NAC domain-containing protein 94
Traes_3AS_037375C84	0.374225	4.33504	0.001177	3.05135	up	Putative transcription factor bHLH041
Traes_3AL_516137588	3.82372	12.1377	0.000572	1.62034	up	Putative transcription factor bHLH041
Traes_4AL_B128F1907	1269.85	442.585	0.000909	-1.62718	down	Ribulose bisphosphate carboxylase/oxygenase activase A, chloroplastic
Triticum_aestivumLinn_newGene_6729	0.314722	5.51186	1.3e-11	3.77417	up	Ribulose bisphosphate carboxylase/oxygenase activase B, chloroplastic
Traes_4AL_FE94301FD	33.2737	12.2173	0.000871	-1.52073	down	Single-stranded DNA-binding protein WHY1, chloroplastic
Traes_5DL_1272B4BAC	6.9452	0.859351	1.59e-06	-3.02612	down	Squamosa promoter-binding-like protein 18
Traes_7BL_C05ACC399	43.4418	16.6097	0.000724	-1.44651	down	Stress enhanced protein 1, chloroplasticSV=1
Traes_7DL_CBB030248	59.6431	22.7693	0.000942	-1.42541	down	Stress enhanced protein 1, chloroplasticSV=1
Traes_6DL_569FCEEC5	2.05853	21.8431	2.46e-12	3.2004	up	Sulfated surface glycoprotein 185
Traes_4BS_32FB321AE	19.8605	7.37709	0.00333	-1.34623	down	Threonine dehydratase biosynthetic, chloroplastic
Traes_1DS_55E91A134	12.3497	3.4054	2.47e-07	-2.02448	down	Transcription factor APG
Traes_1BS_D1FCBFBE8	4.12973	1.48217	0.00757	-1.65225	down	Transcription factor APG
Traes_2DL_F477E7D1F	3.20693	9.75995	0.000602	1.56582	up	Transcription factor bHLH113
Traes_2BL_0A67EDAC4	4.84416	17.361	0.000103	1.6991	up	Transcription factor bHLH113
Traes_2AL_2C83913BF	3.72294	20.0135	3.65e-10	2.41414	up	Transcription factor bHLH113
Traes_5BL_34CEC5885	7.4844	1.16004	7.26e-08	-2.60602	down	Transcription factor bHLH137
Traes_5DL_A7B24A017	6.95311	0.890868	1.38e-08	-2.9266	down	Transcription factor bHLH137
Traes_7AS_8ED861ED7	6.3171	1.73576	0.000471	-1.78158	down	Transcription factor bHLH137
Traes_4AL_F3571097B	7.43989	20.3988	0.003752	1.33546	up	Transcription factor bHLH25
Triticum_aestivumLinn_newGene_7739	14.2487	1.08844	8.88e-16	-3.78017	down	Transcription factor bHLH25
TRAES3BF060400040CFD_g	26.449	2.92242	0	-3.30157	down	Transcription factor bHLH35
TRAES3BF201400030CFD_g	21.0728	1.66716	3.97e-14	-3.72372	down	Transcription factor bHLH35
Traes_3DS_81B8AB548	2174.3	0	0.003875	-3.73952	down	Transcription factor bHLH35
Traes_4DL_527CC802F	31.4783	6.49627	1.52e-08	-2.29878	down	Transcription factor bHLH35
Traes_4DL_55503B3CD	169.306	49.6482	1.47e-05	-2.0415	down	Transcription factor bHLH35
Traes_5AL_EDF2DD187	68.5368	9.77997	1.33e-15	-2.90556	down	Transcription factor bHLH35
Triticum_aestivumLinn_newGene_6347	41.7855	17.0886	0.00087	-1.45869	down	Transcription factor bHLH35
Traes_2AS_9AEA9BDEA	18.7165	4.14729	3.78e-08	-2.25506	down	Transcription factor bHLH47
Traes_5BL_AAC9C7238	48.8403	12.8493	4.37e-08	-1.99159	down	Transcription factor BIM1
Traes_5DL_436B67FED	110.369	39.7202	0.000336	-1.64069	down	Transcription factor BIM1
Traes_5AL_0D4BDDDCD	34.7635	11.0125	3.06e-05	-1.6447	down	Transcription factor BIM2
Traes_5DL_E96693018	13.8271	4.07695	9.57e-06	-1.74374	down	Transcription factor BIM2
Traes_3DL_21E2888C9	346.901	1231.84	0.002705	1.36389	up	Transcription factor DIVARICATA
Traes_1DL_EA273E434	12.4427	3.94344	0.002257	-1.69433	down	Transcription factor FAMA
Traes_5BL_DDC2491F7	54.8915	12.3019	2.35e-10	-2.35302	down	Transcription factor HEC1
Traes_2DL_B07D35131	8.94474	1.63278	2.5e-05	-2.33162	down	Transcription factor IBH1
Traes_4AS_FF900272B	8.31039	1.32381	2.36e-06	-2.58796	down	Transcription factor ILI3
Traes_6DL_3F9FA4887	15.0761	5.09386	0.000224	-1.66308	down	Transcription factor ILI5
Traes_7DS_BC5434293	7.44429	0.589725	1.2e-06	-3.48109	down	Transcription factor ILI5
Traes_5BL_3900B9128	0	2.42607	0.000124	4.18526	up	Transcription factor JUNGBRUNNEN 1
Traes_5BL_57ABE6426	0	1.31467	0.004759	3.72005	up	Transcription factor JUNGBRUNNEN 1
Traes_6BL_CE61B9510	4.15987	15.5921	0.004205	1.74694	up	Transcription factor LAF1
Traes_6AL_D10CBA40D	2.09362	6.08033	0.00406	1.46788	up	Transcription factor LAF1
Traes_6BL_46C702AC1	0.67895	3.01452	8.76e-06	2.23905	up	Transcription factor LHW
TRAES3BF034000040CFD_g	1.35573	10.0122	2.16e-06	2.54947	up	Transcription factor MYB108
Traes_4BS_F83CB32DD	0.787234	11.488	4.6e-14	3.65689	up	Transcription factor MYB108
Traes_5BS_95A52A87F	1.10898	4.64993	0.001087	1.97658	up	Transcription factor MYB108
Traes_5DS_DE2C70E4C	0.647416	4.47938	2.36e-06	2.6882	up	Transcription factor MYB108
TRAES3BF096900180CFD_g	21.7407	5.55506	2.94e-07	-2.13874	down	Transcription factor MYB1R1
Traes_3AS_4DF357170	96.2588	34.8939	5.99e-05	-1.64084	down	Transcription factor MYB1R1
Traes_3AL_55A3F252C	14.723	5.62896	0.002978	-1.49104	down	Transcription factor MYB1R1
Traes_3AS_5E49D47AF	0.212622	3.95675	0.001513	3.33913	up	Transcription factor MYB21
Triticum_aestivumLinn_newGene_169	0.771543	8.11045	5.42e-09	3.09158	up	Transcription factor MYB59
Traes_2DS_3569AEDFB	27.7903	9.90554	7.24e-05	-1.65449	down	Transcription factor MYB86
Traes_2AS_731C703DE	3.02417	0.877938	0.005897	-1.84147	down	Transcription factor MYB86
Traes_1DS_5BAD8947E	4.14876	1.36464	0.003479	-1.55615	down	Transcription factor MYB86
Traes_5BL_D45BBFEBC	5.42113	0.287863	8.08e-07	-4.09587	down	Transcription factor MYC2
Traes_2BL_36A3AB3A2	10.5108	4.42682	0.004026	-1.39917	down	Transcription factor PCF6
Traes_5BL_1AE458202	10.5763	29.4711	0.0012	1.41163	up	Transcription factor PCL1
Traes_5AS_EBCEA6601	13.0145	46.1915	3.25e-05	1.72304	up	Transcription factor PIF3
Triticum_aestivumLinn_newGene_8077	8.77703	30.1904	3.4e-05	1.66357	up	Transcription factor PIF3
Traes_5BL_8DEB9794C	4.85596	0.373482	0.000725	-3.42583	down	Transcription factor RADIALIS
Traes_2AL_B05A4E316	3.40219	0.836829	0.008542	-2.13627	down	Transcription factor TCP7 GN=TCP7
Traes_5DL_4C22CB085	18.7434	3.12981	6.02e-09	-2.59689	down	Transcription factor UPBEAT1
Traes_1DS_34596D06E	3.95929	19.8332	4.31e-05	2.12169	up	Trihelix transcription factor GT-3a
Traes_2DL_59DE7446E	18.7916	6.31631	9.89e-05	-1.69851	down	Trihelix transcription factor GTL1
Traes_4DL_DC6A55EEE	40.7204	16.6797	0.000507	-1.46633	down	Trihelix transcription factor GTL1
Traes_5DL_B2F166A31	27.638	74.1181	0.001912	1.37911	up	Two-component response regulator ARR2
Traes_2AL_A26170C43	3.44896	10.9788	0.000566	1.60895	up	Two-component response regulator ARR5
Traes_2BL_BD5F3380A	3.31627	9.53812	0.002495	1.45918	up	Two-component response regulator ARR6
Traes_6DL_C215BACFD	1.84178	5.19587	0.003698	1.48492	up	Two-component response regulator-like PRR1
Traes_5AL_7164FEAC3	12.8614	191.836	1.73e-05	3.25527	up	WRKY transcription factor 18 GN=WRKY18
Traes_7DL_B09854286	10.8716	40.5891	1.4e-05	1.80283	up	WRKY transcription factor 18 GN=WRKY18
Traes_7DL_B86B36F67	1.46542	13.122	6.36e-08	2.93696	up	WRKY transcription factor 18 GN=WRKY18
Triticum_aestivumLinn_newGene_11666	0.236615	3.35172	0.000139	3.28534	up	WRKY transcription factor 22
Traes_2AS_D93D3F5721	29.4563	10.7704	0.001313	-1.40686	down	Zinc finger CCCH domain-containing protein 50
Traes_5AS_3CAEBA9FD	1.26144	4.18851	0.002016	1.67824	up	Zinc finger protein 7 GN=ZFP7
Traes_6DL_AC060BD8E	125.38	55.2238	0.002332	-1.369	down	Zinc finger protein 8 GN=ZFP8
Traes_4DS_50A614BFB	57.6004	18.0464	1.48e-06	-1.81193	down	Zinc finger protein CONSTANS-LIKE 16
Traes_6DL_9CC066885	3.76887	0.795051	0.001182	-2.35653	down	Zinc finger protein CONSTANS-LIKE 16
Traes_7BS_673360C6B	10.4399	1.63702	0.000456	-2.53949	down	Zinc finger protein CONSTANS-LIKE 16
Traes_2BL_98439EA10	244.446	91.29	5.38e-05	-1.62715	down	Zinc finger protein CONSTANS-LIKE 4
Traes_2AL_0E3F538E0	137.673	61.9037	0.003345	-1.34986	down	Zinc finger protein CONSTANS-LIKE 4
Traes_4BS_46930D906	43.7436	9.46246	1.27e-10	-2.32728	down	Zinc finger protein CONSTANS-LIKE 6
TRAES3BF099700020CFD_g	1.1633	7.11323	6.12e-06	2.43546	up	Zinc finger protein WIP4
Traes_1AL_D3485D1FF	10.5304	61.928	1.71e-10	2.40279	up	Zinc finger protein WIP4
