# Supplementary material for: Transcriptome and proteomic analyses reveal multiple differences associated with chloroplast development in the spaceflight-induced wheat albino mutant mta
Source: PLoS One. 2017 May 24;12(5):e0177992. doi: 10.1371/journal.pone.0177992 (PMC5443577; doi:10.1371/journal.pone.0177992)
Supplement: S4 Table — a Spot no are given in S6 Fig. b Fold change: average volume ratio (mta/ WT). c Mascot score: more than 20 is significant (P≤0.05) from MS data. d SC: sequence coverage. e Molecular weights (MW, kDa) and isoelectric point (pI) of spots from the gel. (XLSX) [file pone.0177992.s013.xlsx]

## Sheet: Sheet1
S4 Table Features of the 48 chloroplast proteins identified by MALDI-TOF MS from mta / WT.
Spot no a	protein name	Accession number	Fold change b	Mascot score c	SC d (%)	pI/MW e
Up-regulated
271	NADH-ubiquinone oxidoreductase 75 kDa subunit, CI76	gi|195648210	3.06	101	4	6.1/81.67
277	NADH-ubiquinone oxidoreductase 75 kDa subunit, CI76	gi|195648210	2.4	105	18	6.1/81.67
283	NADH-ubiquinone oxidoreductase 75 kDa subunit, CI76	gi|195648210	2.74	105	18	6.1/81.67
372	nucleotide pyrophosphatase/phosphodiesterase, partial (chloroplast), PAP27	gi|51592190	2.4	195	46	5.5/40.35
378	nucleotide pyrophosphatase/phosphodiesterase, partial (chloroplast), PAP27	gi|51592190	3.12	98	27	5.5/40.35
381	nucleotide pyrophosphatase/phosphodiesterase, partial (chloroplast), PAP27	gi|51592190	3.27	154	9	5.5/40.35
633	Ribulose-1,5-bisphosphate carboxylase/oxygenase large subunit, RBCL	gi|552986	2.75	151	7	6.69/50.05
643	ATP synthase CF1 alpha subunit (chloroplast), ATPA	gi|14017569	2.51	85	34	6.11/55.32
711	ATP synthase CF1 beta subunit (chloroplast), ATPB	gi|11583	1.97	144	8	5.11/53.9
812	acyl-CoA-binding protein, ACBP	gi|35187458	2.3	76	92	5.82/10.1
1257	T7F6.22（uncharacterized protein LOC100275372）	gi|226508634	2.15	64	31	6.1/38.34
1499	ATP synthase beta subunit, partial (chloroplast), ATPB	gi|110915630	2.19	106	40	5.15/51.27
1582	Voltage dependent anion channel, VDAC	gi|558652	2.79	90	12	6.75/30.03
1719	Voltage dependent anion channel, VDAC	gi|1172553	1.66	87	12	8.42/28.94
2439	predicted protein, T21B4	gi|297813019	5.97	80	21	5.45/13.77
Down-regulated
134	glycine decarboxylase P subunit, GLDP2	gi|2565305	-2.18	142	33	6.32/11.2
550	Catalase-1, CAT1	gi|2493543	-3.98	81	6	6.52/57
559	Catalase-2, CAT2	gi|2493544	-3.75	77	6	6.52/57
746	Ribulose-1,5-bisphosphate carboxylase/oxygenase large subunit, RBCL	gi|21634015	-4.33	99	33	6.19/51.97
789	ATP synthase CF1 beta subunit (chloroplast), ATPB	gi|14017579	-2.18	164	40	5.08/53.88
1056	ATP synthase CF1 beta subunit (chloroplast), ATPB	gi|14017579	-3.21	164	40	5.08/53.88
1142	ATP synthase CF1 beta subunit (chloroplast), ATPB	gi|11583	-3.42	94	5	5.11/53.90
736	alanine aminotransferase-like protein, GGT1	gi|14596229	-5.2	115	8	5.52/42.5
780	NADPH dehydrogenase complex, NDF1	gi|226508728	-2.53	118	3	6.12/51.9
939	hypothetical protein OsJ_25804, EMB140	gi|222639796	-1.83	77	24	5.74/96.2
1018	hypothetical protein SORBIDRAFT_07g019320, CYP38	gi|242079005	-2.23	53	3	4.83/46.7
1024	chloroplast ribulose-1,5-bisphosphate carboxylase activase, RCA	gi|115392208	-3.62	243	14	6.52/40.26
1070	Glycolate Oxidase With Bound Active- Site Inhibitors, MOA2.2	gi|157829941	-4.84	89	34	8.8/39.32
1100	Photosystem II stability/assembly factor, HCF136	gi|75252730	-3.18	117	7	9.02/45.5
1419	chloroplast oxygen-evolving enhancer protein 1, PsbO	gi|147945622	-5.57	196	14	6.08/34.72
1429	chloroplast oxygen-evolving enhancer protein 1, PsbO	gi|147945622	-2.73	165	12	6.08/34.72
1754	23 kDa subunit of oxygen evolving system of photosystem II,PsbP	gi|131394	-18.17	76	7	8.84/27.42
1783	23 kDa subunit of oxygen evolving system of photosystem II, PsbP	gi|131394	-8.19	111	13	8.84/27.42
1880	chlorophyll a-b binding protein, Lhca1	gi|225690794	-2.4	45	3	5.42/27.24
2030	cyclophilin-like protein, CYP20-2	gi|37788308	-1.77	98	13	9.4/26.06
2328	cyclophilin-like protein, CYP20-2	gi|37788308	-2.09	43	7	9.4/26.06
2040	NADPH dehydrogenase complex(Os07g0489800), NDF4	gi|115472141	-2.88	57	5	7.51/23.24
2050	Cytochrome b6-f complex iron-sulfur subunit, chloroplastic, PETC	gi|68566191	-5.24	61	10	8.47/24.11
2522	Cytochrome b6-f complex iron-sulfur subunit, chloroplastic, PETC	gi|68566191	-2.21	61	10	8.47/24.11
2101	hypothetical protein OsI_21028, RPL12	gi|125553362	-2.06	97	37	5.97/18.28
2205	hypothetical protein OsI_11024, PPL2	gi|218192555	-1.86	147	11	7.63/24.67
2284	Ribulose bisphosphate carboxylase small chain clone 512, RBCS1A	gi|132107	-2.96	98	17	5.84/13.27
2296	Ribulose bisphosphate carboxylase small chain clone 512, RBCS1A	gi|132107	-4.42	139	17	5.84/13.27
2317	Nucleoside diphosphate kinase 1, NDPK1	gi|6225750	-2.64	73	19	6.3/16.34
2331	ATP synthase CF1 epsilon subunit (chloroplast), ATPE	gi|14017578	-3.11	72	16	5.2/15.26
2397	hypothetical protein OsI_25186, CHUP1	gi|218199222	-1.69	73	36	5.34/34.86
2453	hypothetical protein SELMODRAFT_268011, F13M7.10	gi|302789662	-1.83	61	29	9.25/53.98
2471	photosystem I subunit VII (plastid), PSAC	gi|11466848	-3.98	144	43	6.51/9.4
a Spot no are given in figure S7. b Fold change: average volume ratio (mta/ WT). c Mascot score: more than 20 is significant (P≤0.05) from MS data. d SC: sequence coverage. e Molecular weights (MW, kDa) and isoelectric point (pI) of spots from the gel.
