# Supplementary material for: Transcriptome and proteomic analyses reveal multiple differences associated with chloroplast development in the spaceflight-induced wheat albino mutant mta
Source: PLoS One. 2017 May 24;12(5):e0177992. doi: 10.1371/journal.pone.0177992 (PMC5443577; doi:10.1371/journal.pone.0177992)
Supplement: S5 Table — (XLSX) [file pone.0177992.s014.xlsx]

## Sheet: Sheet1
S5 Table Primers for bisulfite sequencing PCR (BSP) analysis.
	Forward sequence (5'-3')	Reverse sequence (5'-3')
BSP primer-1	GGGTTTATATATTTTTATTTATGTAGGTTA	CTCCACAACCAATCACAAAAC
BSP primer-2	TGTTATGGAGGTTGTTTTATTTGATAAG	CCTACATAAATAAAAATATATAAACCC
BSP primer-3	TGTTATGGAGGTTGTTTTATTTGATA	ACCTACATAAATAAAAATATATAAAC
BSP primer-4	ATGTAATTTTTTGGTTTTTAAGTAATTATA	TCAAATAAAACAACCTCCATAACAC
BSP primer-5	ATGTAATTTTTTGGTTTTTAAGTAATTAT	CAAATAAAACAACCTCCATAACAC
