# Supplementary material for: Transcriptome and proteomic analyses reveal multiple differences associated with chloroplast development in the spaceflight-induced wheat albino mutant mta
Source: PLoS One. 2017 May 24;12(5):e0177992. doi: 10.1371/journal.pone.0177992 (PMC5443577; doi:10.1371/journal.pone.0177992)
Supplement: S6 Table — (XLSX) [file pone.0177992.s015.xlsx]

## Sheet: Sheet1
S6 Table Primers for qRT-PCR analysis.
Genes	Forward sequence (5'-3')	Reverse sequence (5'-3')
PsbO	AGAGCAGAAGTGAAGATG	TAGTGATTAGGCGAGGAA
PsbP	GAAGAAGAACACGGACTT	TATAACGGAGAGGTTGCT
HCF136	AACTTCTTCTTGACTTGG	TATCCCTGTTCCTTTACT
CYP38	GGAACTGTAGAAGAAGAT	ATATCCATCCAGAACTATC
PPL2	CCGTTGCGTAGTGAATGTA	CCTTCTAATGTCAAGATTGCTAAG
PsaC	TTCGTCTGGTGTCTACAA	TCATTTCTAATACATCTGTTGGA
Lhca1	ACGAGTGTTCTTCTTCTTGTTGTT	GACACCATCGCCATTGTT
ATPA	CAAGGTGTAATATGTGTT	CGAGGTATTGTAATGTAG
ATPE	TAGAGACACTGACGATAAG	TCAATCCTTCCATTCCT
NDF1	CATTGGCACAACAAACATAATCA	CGAACTCTTGGTCACATT
NDF4	CATCGTGGAGGTAGTTGA	CATCTGTCCTGTTGAATCTG
PETC	ACTCGTGTGATATTGTTAA	CTTCTTCCATAGACTGTAT
CYP20-2	TCCTAGTAGTTAGAGACC	AGCAATCACATTCTTATTC
TaActin	GTAGGAAATGGCTGACGGTG	ATGCTAGGGAAAACAGCCCT
TaPORA	AGGACGCCGATGCTGAAC	GCACTCTCGCCGACACTC
